# Supplementary material for: Quantitative characterization of Clostridioides difficile population in the gut microbiome of patients with C. difficile infection and their association with clinical factors
Source: Sci Rep. 2020 Oct 19;10:17608. doi: 10.1038/s41598-020-74090-0 (PMC7573688; doi:10.1038/s41598-020-74090-0)
Supplement: Supplementary file 1 — Supplementary information1 [file 41598_2020_74090_MOESM1_ESM.xlsx]

## Sheet: Sheet1
>gi|549282261|emb|CAMC01000182.1|:3535-4767 k__Bacteria|p__Firmicutes|c__Clostridia|o__Clostridiales|f__Peptostreptococcaceae|g__Peptostreptococcaceae_noname|s__Clostridium_difficile
>gi|545019575|ref|NZ_AVKB01000181.1|:c416-105 k__Bacteria|p__Firmicutes|c__Clostridia|o__Clostridiales|f__Peptostreptococcaceae|g__Peptostreptococcaceae_noname|s__Clostridium_difficile
>gi|260681769|ref|NC_013315.1|:1485678-1486025 k__Bacteria|p__Firmicutes|c__Clostridia|o__Clostridiales|f__Peptostreptococcaceae|g__Peptostreptococcaceae_noname|s__Clostridium_difficile
>gi|544974692|ref|NZ_AVHG01000054.1|:175431-175730 k__Bacteria|p__Firmicutes|c__Clostridia|o__Clostridiales|f__Peptostreptococcaceae|g__Peptostreptococcaceae_noname|s__Clostridium_difficile
>gi|550113048|ref|NZ_AWZI01000038.1|:c56905-55358 k__Bacteria|p__Firmicutes|c__Clostridia|o__Clostridiales|f__Peptostreptococcaceae|g__Peptostreptococcaceae_noname|s__Clostridium_difficile
>gi|545019771|ref|NZ_AVKB01000308.1|:c18117-18004 k__Bacteria|p__Firmicutes|c__Clostridia|o__Clostridiales|f__Peptostreptococcaceae|g__Peptostreptococcaceae_noname|s__Clostridium_difficile
>gi|545037976|ref|NZ_AVLJ01000377.1|:6182-6937 k__Bacteria|p__Firmicutes|c__Clostridia|o__Clostridiales|f__Peptostreptococcaceae|g__Peptostreptococcaceae_noname|s__Clostridium_difficile
>gi|545033212|ref|NZ_AVKX01000475.1|:c442-1 k__Bacteria|p__Firmicutes|c__Clostridia|o__Clostridiales|f__Peptostreptococcaceae|g__Peptostreptococcaceae_noname|s__Clostridium_difficile
>gi|545050235|ref|NZ_AVML01000031.1|:55317-55775 k__Bacteria|p__Firmicutes|c__Clostridia|o__Clostridiales|f__Peptostreptococcaceae|g__Peptostreptococcaceae_noname|s__Clostridium_difficile
>gi|545038358|ref|NZ_AVLJ01000617.1|:c688-44 k__Bacteria|p__Firmicutes|c__Clostridia|o__Clostridiales|f__Peptostreptococcaceae|g__Peptostreptococcaceae_noname|s__Clostridium_difficile
>gi|544976002|ref|NZ_AVHJ01000143.1|:12895-13839 k__Bacteria|p__Firmicutes|c__Clostridia|o__Clostridiales|f__Peptostreptococcaceae|g__Peptostreptococcaceae_noname|s__Clostridium_difficile
>gi|544956782|ref|NZ_AVGL01000037.1|:c63960-63301 k__Bacteria|p__Firmicutes|c__Clostridia|o__Clostridiales|f__Peptostreptococcaceae|g__Peptostreptococcaceae_noname|s__Clostridium_difficile
>gi|544974752|ref|NZ_AVHG01000088.1|:c18738-17296 k__Bacteria|p__Firmicutes|c__Clostridia|o__Clostridiales|f__Peptostreptococcaceae|g__Peptostreptococcaceae_noname|s__Clostridium_difficile
>gi|545030910|ref|NZ_AVKU01000144.1|:c5875-4481 k__Bacteria|p__Firmicutes|c__Clostridia|o__Clostridiales|f__Peptostreptococcaceae|g__Peptostreptococcaceae_noname|s__Clostridium_difficile
>gi|545030438|ref|NZ_AVKS01000121.1|:c7184-6738 k__Bacteria|p__Firmicutes|c__Clostridia|o__Clostridiales|f__Peptostreptococcaceae|g__Peptostreptococcaceae_noname|s__Clostridium_difficile
>gi|544977352|ref|NZ_AVHM01000061.1|:c33344-32967 k__Bacteria|p__Firmicutes|c__Clostridia|o__Clostridiales|f__Peptostreptococcaceae|g__Peptostreptococcaceae_noname|s__Clostridium_difficile
>gi|545014145|ref|NZ_AVJO01000015.1|:49107-49862 k__Bacteria|p__Firmicutes|c__Clostridia|o__Clostridiales|f__Peptostreptococcaceae|g__Peptostreptococcaceae_noname|s__Clostridium_difficile
>gi|544983854|ref|NZ_AVHV01000216.1|:c2571-1894 k__Bacteria|p__Firmicutes|c__Clostridia|o__Clostridiales|f__Peptostreptococcaceae|g__Peptostreptococcaceae_noname|s__Clostridium_difficile
>gi|544992803|ref|NZ_AVIE01000494.1|:1938-2402 k__Bacteria|p__Firmicutes|c__Clostridia|o__Clostridiales|f__Peptostreptococcaceae|g__Peptostreptococcaceae_noname|s__Clostridium_difficile
>gi|550109951|ref|NZ_AWZI01000020.1|:102971-103945 k__Bacteria|p__Firmicutes|c__Clostridia|o__Clostridiales|f__Peptostreptococcaceae|g__Peptostreptococcaceae_noname|s__Clostridium_difficile
>gi|545039288|ref|NZ_AVLL01000045.1|:7233-8018 k__Bacteria|p__Firmicutes|c__Clostridia|o__Clostridiales|f__Peptostreptococcaceae|g__Peptostreptococcaceae_noname|s__Clostridium_difficile
>gi|545030707|ref|NZ_AVKT01000036.1|:c125602-125081 k__Bacteria|p__Firmicutes|c__Clostridia|o__Clostridiales|f__Peptostreptococcaceae|g__Peptostreptococcaceae_noname|s__Clostridium_difficile
>gi|545048740|ref|NZ_AVMG01000033.1|:c22078-21272 k__Bacteria|p__Firmicutes|c__Clostridia|o__Clostridiales|f__Peptostreptococcaceae|g__Peptostreptococcaceae_noname|s__Clostridium_difficile
>gi|545001259|ref|NZ_AVIW01000071.1|:c14882-14424 k__Bacteria|p__Firmicutes|c__Clostridia|o__Clostridiales|f__Peptostreptococcaceae|g__Peptostreptococcaceae_noname|s__Clostridium_difficile
>gi|545001320|ref|NZ_AVIW01000079.1|:c16851-15988 k__Bacteria|p__Firmicutes|c__Clostridia|o__Clostridiales|f__Peptostreptococcaceae|g__Peptostreptococcaceae_noname|s__Clostridium_difficile
>gi|544989383|ref|NZ_AVHZ01000046.1|:c83049-82093 k__Bacteria|p__Firmicutes|c__Clostridia|o__Clostridiales|f__Peptostreptococcaceae|g__Peptostreptococcaceae_noname|s__Clostridium_difficile
>gi|550126096|ref|NZ_AWZL01000028.1|:147805-149196 k__Bacteria|p__Firmicutes|c__Clostridia|o__Clostridiales|f__Peptostreptococcaceae|g__Peptostreptococcaceae_noname|s__Clostridium_difficile
>gi|544966816|ref|NZ_AVGW01000076.1|:c8167-7478 k__Bacteria|p__Firmicutes|c__Clostridia|o__Clostridiales|f__Peptostreptococcaceae|g__Peptostreptococcaceae_noname|s__Clostridium_difficile
>gi|545018925|ref|NZ_AVJZ01000006.1|:27969-29873 k__Bacteria|p__Firmicutes|c__Clostridia|o__Clostridiales|f__Peptostreptococcaceae|g__Peptostreptococcaceae_noname|s__Clostridium_difficile
>gi|545019464|ref|NZ_AVKB01000106.1|:9119-10507 k__Bacteria|p__Firmicutes|c__Clostridia|o__Clostridiales|f__Peptostreptococcaceae|g__Peptostreptococcaceae_noname|s__Clostridium_difficile
>gi|545039428|ref|NZ_AVLL01000136.1|:c13217-12348 k__Bacteria|p__Firmicutes|c__Clostridia|o__Clostridiales|f__Peptostreptococcaceae|g__Peptostreptococcaceae_noname|s__Clostridium_difficile
>gi|545003298|ref|NZ_AVJB01000056.1|:149760-150824 k__Bacteria|p__Firmicutes|c__Clostridia|o__Clostridiales|f__Peptostreptococcaceae|g__Peptostreptococcaceae_noname|s__Clostridium_difficile
>gi|545018873|ref|NZ_AVJY01000107.1|:19198-19710 k__Bacteria|p__Firmicutes|c__Clostridia|o__Clostridiales|f__Peptostreptococcaceae|g__Peptostreptococcaceae_noname|s__Clostridium_difficile
>gi|545054396|ref|NZ_AVMY01000029.1|:128298-128606 k__Bacteria|p__Firmicutes|c__Clostridia|o__Clostridiales|f__Peptostreptococcaceae|g__Peptostreptococcaceae_noname|s__Clostridium_difficile
>gi|545020777|ref|NZ_AVKD01000412.1|:c10283-9051 k__Bacteria|p__Firmicutes|c__Clostridia|o__Clostridiales|f__Peptostreptococcaceae|g__Peptostreptococcaceae_noname|s__Clostridium_difficile
>gi|545033827|ref|NZ_AVKY01000113.1|:7498-8214 k__Bacteria|p__Firmicutes|c__Clostridia|o__Clostridiales|f__Peptostreptococcaceae|g__Peptostreptococcaceae_noname|s__Clostridium_difficile
>gi|544975175|ref|NZ_AVHH01000055.1|:56415-58868 k__Bacteria|p__Firmicutes|c__Clostridia|o__Clostridiales|f__Peptostreptococcaceae|g__Peptostreptococcaceae_noname|s__Clostridium_difficile
>gi|545030633|ref|NZ_AVKT01000007.1|:18213-18881 k__Bacteria|p__Firmicutes|c__Clostridia|o__Clostridiales|f__Peptostreptococcaceae|g__Peptostreptococcaceae_noname|s__Clostridium_difficile
>gi|544971270|ref|NZ_AVHD01000067.1|:c72820-71384 k__Bacteria|p__Firmicutes|c__Clostridia|o__Clostridiales|f__Peptostreptococcaceae|g__Peptostreptococcaceae_noname|s__Clostridium_difficile
>gi|545018082|ref|NZ_AVJX01000114.1|:c17876-16554 k__Bacteria|p__Firmicutes|c__Clostridia|o__Clostridiales|f__Peptostreptococcaceae|g__Peptostreptococcaceae_noname|s__Clostridium_difficile
>gi|544957475|ref|NZ_AVGM01000066.1|:23803-24012 k__Bacteria|p__Firmicutes|c__Clostridia|o__Clostridiales|f__Peptostreptococcaceae|g__Peptostreptococcaceae_noname|s__Clostridium_difficile
>gi|545054714|ref|NZ_AVNA01000031.1|:c76891-76433 k__Bacteria|p__Firmicutes|c__Clostridia|o__Clostridiales|f__Peptostreptococcaceae|g__Peptostreptococcaceae_noname|s__Clostridium_difficile
>gi|224531476|ref|NZ_CM000441.1|:1381786-1381953 k__Bacteria|p__Firmicutes|c__Clostridia|o__Clostridiales|f__Peptostreptococcaceae|g__Peptostreptococcaceae_noname|s__Clostridium_difficile
>gi|544970016|ref|NZ_AVHB01000084.1|:c52225-51878 k__Bacteria|p__Firmicutes|c__Clostridia|o__Clostridiales|f__Peptostreptococcaceae|g__Peptostreptococcaceae_noname|s__Clostridium_difficile
>gi|544983149|ref|NZ_AVHT01000038.1|:c114741-112618 k__Bacteria|p__Firmicutes|c__Clostridia|o__Clostridiales|f__Peptostreptococcaceae|g__Peptostreptococcaceae_noname|s__Clostridium_difficile
>gi|544974532|ref|NZ_AVHF01000178.1|:c577-1 k__Bacteria|p__Firmicutes|c__Clostridia|o__Clostridiales|f__Peptostreptococcaceae|g__Peptostreptococcaceae_noname|s__Clostridium_difficile
>gi|550126096|ref|NZ_AWZL01000028.1|:145541-147010 k__Bacteria|p__Firmicutes|c__Clostridia|o__Clostridiales|f__Peptostreptococcaceae|g__Peptostreptococcaceae_noname|s__Clostridium_difficile
>gi|545062201|ref|NZ_AVNH01000006.1|:c194761-194369 k__Bacteria|p__Firmicutes|c__Clostridia|o__Clostridiales|f__Peptostreptococcaceae|g__Peptostreptococcaceae_noname|s__Clostridium_difficile
>gi|545000829|ref|NZ_AVIV01000128.1|:28422-29798 k__Bacteria|p__Firmicutes|c__Clostridia|o__Clostridiales|f__Peptostreptococcaceae|g__Peptostreptococcaceae_noname|s__Clostridium_difficile
>gi|545051083|ref|NZ_AVMN01000034.1|:107323-107589 k__Bacteria|p__Firmicutes|c__Clostridia|o__Clostridiales|f__Peptostreptococcaceae|g__Peptostreptococcaceae_noname|s__Clostridium_difficile
>gi|545012712|ref|NZ_AVJJ01000052.1|:52707-53018 k__Bacteria|p__Firmicutes|c__Clostridia|o__Clostridiales|f__Peptostreptococcaceae|g__Peptostreptococcaceae_noname|s__Clostridium_difficile
>gi|544969898|ref|NZ_AVHB01000032.1|:230-1414 k__Bacteria|p__Firmicutes|c__Clostridia|o__Clostridiales|f__Peptostreptococcaceae|g__Peptostreptococcaceae_noname|s__Clostridium_difficile
>gi|544983400|ref|NZ_AVHU01000066.1|:c130322-130086 k__Bacteria|p__Firmicutes|c__Clostridia|o__Clostridiales|f__Peptostreptococcaceae|g__Peptostreptococcaceae_noname|s__Clostridium_difficile
>gi|544974530|ref|NZ_AVHF01000177.1|:c5669-5184 k__Bacteria|p__Firmicutes|c__Clostridia|o__Clostridiales|f__Peptostreptococcaceae|g__Peptostreptococcaceae_noname|s__Clostridium_difficile
>gi|545039751|ref|NZ_AVLM01000150.1|:c4616-3879 k__Bacteria|p__Firmicutes|c__Clostridia|o__Clostridiales|f__Peptostreptococcaceae|g__Peptostreptococcaceae_noname|s__Clostridium_difficile
>gi|545050974|ref|NZ_AVMN01000030.1|:c111707-111447 k__Bacteria|p__Firmicutes|c__Clostridia|o__Clostridiales|f__Peptostreptococcaceae|g__Peptostreptococcaceae_noname|s__Clostridium_difficile
>gi|545044413|ref|NZ_AVLY01000016.1|:175796-177178 k__Bacteria|p__Firmicutes|c__Clostridia|o__Clostridiales|f__Peptostreptococcaceae|g__Peptostreptococcaceae_noname|s__Clostridium_difficile
>gi|544962053|ref|NZ_AVGQ01000028.1|:147049-147246 k__Bacteria|p__Firmicutes|c__Clostridia|o__Clostridiales|f__Peptostreptococcaceae|g__Peptostreptococcaceae_noname|s__Clostridium_difficile
>gi|545015753|ref|NZ_AVJS01000012.1|:149379-150341 k__Bacteria|p__Firmicutes|c__Clostridia|o__Clostridiales|f__Peptostreptococcaceae|g__Peptostreptococcaceae_noname|s__Clostridium_difficile
>gi|545019374|ref|NZ_AVKB01000053.1|:3478-4884 k__Bacteria|p__Firmicutes|c__Clostridia|o__Clostridiales|f__Peptostreptococcaceae|g__Peptostreptococcaceae_noname|s__Clostridium_difficile
>gi|545019251|ref|NZ_AVKA01000010.1|:c1211281-1211090 k__Bacteria|p__Firmicutes|c__Clostridia|o__Clostridiales|f__Peptostreptococcaceae|g__Peptostreptococcaceae_noname|s__Clostridium_difficile
>gi|544980177|ref|NZ_AVHP01000021.1|:2357-2833 k__Bacteria|p__Firmicutes|c__Clostridia|o__Clostridiales|f__Peptostreptococcaceae|g__Peptostreptococcaceae_noname|s__Clostridium_difficile
>gi|544983149|ref|NZ_AVHT01000038.1|:c23903-22821 k__Bacteria|p__Firmicutes|c__Clostridia|o__Clostridiales|f__Peptostreptococcaceae|g__Peptostreptococcaceae_noname|s__Clostridium_difficile
>gi|306478528|ref|NZ_GG770750.1|:182265-182663 k__Bacteria|p__Firmicutes|c__Clostridia|o__Clostridiales|f__Peptostreptococcaceae|g__Peptostreptococcaceae_noname|s__Clostridium_difficile
>gi|545050898|ref|NZ_AVMN01000019.1|:47506-47715 k__Bacteria|p__Firmicutes|c__Clostridia|o__Clostridiales|f__Peptostreptococcaceae|g__Peptostreptococcaceae_noname|s__Clostridium_difficile
>gi|544992077|ref|NZ_AVIE01000029.1|:c2452-1712 k__Bacteria|p__Firmicutes|c__Clostridia|o__Clostridiales|f__Peptostreptococcaceae|g__Peptostreptococcaceae_noname|s__Clostridium_difficile
>gi|545036674|ref|NZ_AVLG01000047.1|:c20878-20717 k__Bacteria|p__Firmicutes|c__Clostridia|o__Clostridiales|f__Peptostreptococcaceae|g__Peptostreptococcaceae_noname|s__Clostridium_difficile
>gi|545033920|ref|NZ_AVKY01000178.1|:876-2093 k__Bacteria|p__Firmicutes|c__Clostridia|o__Clostridiales|f__Peptostreptococcaceae|g__Peptostreptococcaceae_noname|s__Clostridium_difficile
>gi|545012547|ref|NZ_AVJI01000009.1|:830061-830693 k__Bacteria|p__Firmicutes|c__Clostridia|o__Clostridiales|f__Peptostreptococcaceae|g__Peptostreptococcaceae_noname|s__Clostridium_difficile
>gi|545014428|ref|NZ_AVJP01000045.1|:c190169-189372 k__Bacteria|p__Firmicutes|c__Clostridia|o__Clostridiales|f__Peptostreptococcaceae|g__Peptostreptococcaceae_noname|s__Clostridium_difficile
>gi|545034257|ref|NZ_AVKZ01000030.1|:83374-83973 k__Bacteria|p__Firmicutes|c__Clostridia|o__Clostridiales|f__Peptostreptococcaceae|g__Peptostreptococcaceae_noname|s__Clostridium_difficile
>gi|545017229|ref|NZ_AVJV01000040.1|:5034-5255 k__Bacteria|p__Firmicutes|c__Clostridia|o__Clostridiales|f__Peptostreptococcaceae|g__Peptostreptococcaceae_noname|s__Clostridium_difficile
>gi|545033181|ref|NZ_AVKX01000453.1|:106-1317 k__Bacteria|p__Firmicutes|c__Clostridia|o__Clostridiales|f__Peptostreptococcaceae|g__Peptostreptococcaceae_noname|s__Clostridium_difficile
>gi|545034460|ref|NZ_AVLA01000029.1|:211628-213010 k__Bacteria|p__Firmicutes|c__Clostridia|o__Clostridiales|f__Peptostreptococcaceae|g__Peptostreptococcaceae_noname|s__Clostridium_difficile
>gi|550126808|ref|NZ_AWZL01000035.1|:40893-41354 k__Bacteria|p__Firmicutes|c__Clostridia|o__Clostridiales|f__Peptostreptococcaceae|g__Peptostreptococcaceae_noname|s__Clostridium_difficile
>gi|545014256|ref|NZ_AVJO01000058.1|:c7198-6803 k__Bacteria|p__Firmicutes|c__Clostridia|o__Clostridiales|f__Peptostreptococcaceae|g__Peptostreptococcaceae_noname|s__Clostridium_difficile
>gi|544975102|ref|NZ_AVHH01000043.1|:15408-16349 k__Bacteria|p__Firmicutes|c__Clostridia|o__Clostridiales|f__Peptostreptococcaceae|g__Peptostreptococcaceae_noname|s__Clostridium_difficile
>gi|545013024|ref|NZ_AVJK01000041.1|:6631-7374 k__Bacteria|p__Firmicutes|c__Clostridia|o__Clostridiales|f__Peptostreptococcaceae|g__Peptostreptococcaceae_noname|s__Clostridium_difficile
>gi|544988924|ref|NZ_AVHX01000090.1|:c74731-74447 k__Bacteria|p__Firmicutes|c__Clostridia|o__Clostridiales|f__Peptostreptococcaceae|g__Peptostreptococcaceae_noname|s__Clostridium_difficile
>gi|544974410|ref|NZ_AVHF01000132.1|:c23770-23450 k__Bacteria|p__Firmicutes|c__Clostridia|o__Clostridiales|f__Peptostreptococcaceae|g__Peptostreptococcaceae_noname|s__Clostridium_difficile
>gi|484228657|ref|NZ_AQWV01000059.1|:14474-14926 k__Bacteria|p__Firmicutes|c__Clostridia|o__Clostridiales|f__Peptostreptococcaceae|g__Peptostreptococcaceae_noname|s__Clostridium_difficile
>gi|544977610|ref|NZ_AVHM01000203.1|:c7264-6227 k__Bacteria|p__Firmicutes|c__Clostridia|o__Clostridiales|f__Peptostreptococcaceae|g__Peptostreptococcaceae_noname|s__Clostridium_difficile
>gi|545043868|ref|NZ_AVLV01000030.1|:c16771-16076 k__Bacteria|p__Firmicutes|c__Clostridia|o__Clostridiales|f__Peptostreptococcaceae|g__Peptostreptococcaceae_noname|s__Clostridium_difficile
>gi|544963765|ref|NZ_AVGR01000119.1|:c5825-5712 k__Bacteria|p__Firmicutes|c__Clostridia|o__Clostridiales|f__Peptostreptococcaceae|g__Peptostreptococcaceae_noname|s__Clostridium_difficile
>gi|544978844|ref|NZ_AVHO01000186.1|:c1275-178 k__Bacteria|p__Firmicutes|c__Clostridia|o__Clostridiales|f__Peptostreptococcaceae|g__Peptostreptococcaceae_noname|s__Clostridium_difficile
>gi|550141994|ref|NZ_AWZN01000043.1|:35470-35985 k__Bacteria|p__Firmicutes|c__Clostridia|o__Clostridiales|f__Peptostreptococcaceae|g__Peptostreptococcaceae_noname|s__Clostridium_difficile
>gi|545061644|ref|NZ_AVND01000024.1|:25040-26134 k__Bacteria|p__Firmicutes|c__Clostridia|o__Clostridiales|f__Peptostreptococcaceae|g__Peptostreptococcaceae_noname|s__Clostridium_difficile
>gi|545012547|ref|NZ_AVJI01000009.1|:c723228-722374 k__Bacteria|p__Firmicutes|c__Clostridia|o__Clostridiales|f__Peptostreptococcaceae|g__Peptostreptococcaceae_noname|s__Clostridium_difficile
>gi|545018462|ref|NZ_AVJX01000367.1|:c1365-229 k__Bacteria|p__Firmicutes|c__Clostridia|o__Clostridiales|f__Peptostreptococcaceae|g__Peptostreptococcaceae_noname|s__Clostridium_difficile
>gi|545053656|ref|NZ_AVMU01000017.1|:112658-113569 k__Bacteria|p__Firmicutes|c__Clostridia|o__Clostridiales|f__Peptostreptococcaceae|g__Peptostreptococcaceae_noname|s__Clostridium_difficile
>gi|545033937|ref|NZ_AVKY01000191.1|:8649-9272 k__Bacteria|p__Firmicutes|c__Clostridia|o__Clostridiales|f__Peptostreptococcaceae|g__Peptostreptococcaceae_noname|s__Clostridium_difficile
>gi|544998232|ref|NZ_AVIQ01000140.1|:180-1040 k__Bacteria|p__Firmicutes|c__Clostridia|o__Clostridiales|f__Peptostreptococcaceae|g__Peptostreptococcaceae_noname|s__Clostridium_difficile
>gi|544975586|ref|NZ_AVHI01000074.1|:c96795-96505 k__Bacteria|p__Firmicutes|c__Clostridia|o__Clostridiales|f__Peptostreptococcaceae|g__Peptostreptococcaceae_noname|s__Clostridium_difficile
>gi|545036380|ref|NZ_AVLG01000019.1|:31790-32656 k__Bacteria|p__Firmicutes|c__Clostridia|o__Clostridiales|f__Peptostreptococcaceae|g__Peptostreptococcaceae_noname|s__Clostridium_difficile
>gi|544996701|ref|NZ_AVIN01000058.1|:12812-13075 k__Bacteria|p__Firmicutes|c__Clostridia|o__Clostridiales|f__Peptostreptococcaceae|g__Peptostreptococcaceae_noname|s__Clostridium_difficile
>gi|544964013|ref|NZ_AVGS01000083.1|:62629-64689 k__Bacteria|p__Firmicutes|c__Clostridia|o__Clostridiales|f__Peptostreptococcaceae|g__Peptostreptococcaceae_noname|s__Clostridium_difficile
>gi|544975672|ref|NZ_AVHI01000109.1|:c9166-8153 k__Bacteria|p__Firmicutes|c__Clostridia|o__Clostridiales|f__Peptostreptococcaceae|g__Peptostreptococcaceae_noname|s__Clostridium_difficile
>gi|545044036|ref|NZ_AVLW01000039.1|:52743-53669 k__Bacteria|p__Firmicutes|c__Clostridia|o__Clostridiales|f__Peptostreptococcaceae|g__Peptostreptococcaceae_noname|s__Clostridium_difficile
>gi|545053453|ref|NZ_AVMS01000044.1|:67461-68033 k__Bacteria|p__Firmicutes|c__Clostridia|o__Clostridiales|f__Peptostreptococcaceae|g__Peptostreptococcaceae_noname|s__Clostridium_difficile
>gi|545054381|ref|NZ_AVMY01000025.1|:c105588-105166 k__Bacteria|p__Firmicutes|c__Clostridia|o__Clostridiales|f__Peptostreptococcaceae|g__Peptostreptococcaceae_noname|s__Clostridium_difficile
>gi|545013354|ref|NZ_AVJL01000087.1|:c67834-67037 k__Bacteria|p__Firmicutes|c__Clostridia|o__Clostridiales|f__Peptostreptococcaceae|g__Peptostreptococcaceae_noname|s__Clostridium_difficile
>gi|545013165|ref|NZ_AVJK01000115.1|:c9865-9290 k__Bacteria|p__Firmicutes|c__Clostridia|o__Clostridiales|f__Peptostreptococcaceae|g__Peptostreptococcaceae_noname|s__Clostridium_difficile
>gi|544969656|ref|NZ_AVHA01000106.1|:c19767-19456 k__Bacteria|p__Firmicutes|c__Clostridia|o__Clostridiales|f__Peptostreptococcaceae|g__Peptostreptococcaceae_noname|s__Clostridium_difficile
>gi|545015936|ref|NZ_AVJT01000074.1|:c101481-99508 k__Bacteria|p__Firmicutes|c__Clostridia|o__Clostridiales|f__Peptostreptococcaceae|g__Peptostreptococcaceae_noname|s__Clostridium_difficile
>gi|545039433|ref|NZ_AVLL01000139.1|:16191-17561 k__Bacteria|p__Firmicutes|c__Clostridia|o__Clostridiales|f__Peptostreptococcaceae|g__Peptostreptococcaceae_noname|s__Clostridium_difficile
>gi|544999076|ref|NZ_AVIR01000224.1|:c12400-11915 k__Bacteria|p__Firmicutes|c__Clostridia|o__Clostridiales|f__Peptostreptococcaceae|g__Peptostreptococcaceae_noname|s__Clostridium_difficile
>gi|545021446|ref|NZ_AVKF01000209.1|:c4889-3609 k__Bacteria|p__Firmicutes|c__Clostridia|o__Clostridiales|f__Peptostreptococcaceae|g__Peptostreptococcaceae_noname|s__Clostridium_difficile
>gi|545042123|ref|NZ_AVLR01000104.1|:25719-26162 k__Bacteria|p__Firmicutes|c__Clostridia|o__Clostridiales|f__Peptostreptococcaceae|g__Peptostreptococcaceae_noname|s__Clostridium_difficile
>gi|545054724|ref|NZ_AVNA01000034.1|:64992-65693 k__Bacteria|p__Firmicutes|c__Clostridia|o__Clostridiales|f__Peptostreptococcaceae|g__Peptostreptococcaceae_noname|s__Clostridium_difficile
>gi|544981571|ref|NZ_AVHP01000883.1|:c2238-1789 k__Bacteria|p__Firmicutes|c__Clostridia|o__Clostridiales|f__Peptostreptococcaceae|g__Peptostreptococcaceae_noname|s__Clostridium_difficile
>gi|545053846|ref|NZ_AVMV01000029.1|:160831-161508 k__Bacteria|p__Firmicutes|c__Clostridia|o__Clostridiales|f__Peptostreptococcaceae|g__Peptostreptococcaceae_noname|s__Clostridium_difficile
>gi|544981141|ref|NZ_AVHP01000620.1|:c11438-11193 k__Bacteria|p__Firmicutes|c__Clostridia|o__Clostridiales|f__Peptostreptococcaceae|g__Peptostreptococcaceae_noname|s__Clostridium_difficile
>gi|545012547|ref|NZ_AVJI01000009.1|:c675645-674929 k__Bacteria|p__Firmicutes|c__Clostridia|o__Clostridiales|f__Peptostreptococcaceae|g__Peptostreptococcaceae_noname|s__Clostridium_difficile
>gi|544968733|ref|NZ_AVGY01000114.1|:c2276-1779 k__Bacteria|p__Firmicutes|c__Clostridia|o__Clostridiales|f__Peptostreptococcaceae|g__Peptostreptococcaceae_noname|s__Clostridium_difficile
>gi|544975630|ref|NZ_AVHI01000096.1|:c34962-34699 k__Bacteria|p__Firmicutes|c__Clostridia|o__Clostridiales|f__Peptostreptococcaceae|g__Peptostreptococcaceae_noname|s__Clostridium_difficile
>gi|544982834|ref|NZ_AVHS01000081.1|:c1999-1796 k__Bacteria|p__Firmicutes|c__Clostridia|o__Clostridiales|f__Peptostreptococcaceae|g__Peptostreptococcaceae_noname|s__Clostridium_difficile
>gi|423082563|ref|NZ_JH379552.1|:87505-88653 k__Bacteria|p__Firmicutes|c__Clostridia|o__Clostridiales|f__Peptostreptococcaceae|g__Peptostreptococcaceae_noname|s__Clostridium_difficile
>gi|544986661|ref|NZ_AVHW01000074.1|:c3233-2682 k__Bacteria|p__Firmicutes|c__Clostridia|o__Clostridiales|f__Peptostreptococcaceae|g__Peptostreptococcaceae_noname|s__Clostridium_difficile
>gi|544978572|ref|NZ_AVHO01000019.1|:395-658 k__Bacteria|p__Firmicutes|c__Clostridia|o__Clostridiales|f__Peptostreptococcaceae|g__Peptostreptococcaceae_noname|s__Clostridium_difficile
>gi|545044842|ref|NZ_AVMA01000013.1|:c6297-5464 k__Bacteria|p__Firmicutes|c__Clostridia|o__Clostridiales|f__Peptostreptococcaceae|g__Peptostreptococcaceae_noname|s__Clostridium_difficile
>gi|545053556|ref|NZ_AVMT01000033.1|:c68778-67858 k__Bacteria|p__Firmicutes|c__Clostridia|o__Clostridiales|f__Peptostreptococcaceae|g__Peptostreptococcaceae_noname|s__Clostridium_difficile
>gi|550109402|ref|NZ_AWZI01000016.1|:c263291-262857 k__Bacteria|p__Firmicutes|c__Clostridia|o__Clostridiales|f__Peptostreptococcaceae|g__Peptostreptococcaceae_noname|s__Clostridium_difficile
>gi|544955527|ref|NZ_AVGJ01000192.1|:c24367-24167 k__Bacteria|p__Firmicutes|c__Clostridia|o__Clostridiales|f__Peptostreptococcaceae|g__Peptostreptococcaceae_noname|s__Clostridium_difficile
>gi|544965084|ref|NZ_AVGU01000027.1|:c105226-105065 k__Bacteria|p__Firmicutes|c__Clostridia|o__Clostridiales|f__Peptostreptococcaceae|g__Peptostreptococcaceae_noname|s__Clostridium_difficile
>gi|550127294|ref|NZ_AWZL01000039.1|:31147-32541 k__Bacteria|p__Firmicutes|c__Clostridia|o__Clostridiales|f__Peptostreptococcaceae|g__Peptostreptococcaceae_noname|s__Clostridium_difficile
>gi|545019450|ref|NZ_AVKB01000095.1|:2993-3595 k__Bacteria|p__Firmicutes|c__Clostridia|o__Clostridiales|f__Peptostreptococcaceae|g__Peptostreptococcaceae_noname|s__Clostridium_difficile
>gi|545035157|ref|NZ_AVLD01000028.1|:c4543-4250 k__Bacteria|p__Firmicutes|c__Clostridia|o__Clostridiales|f__Peptostreptococcaceae|g__Peptostreptococcaceae_noname|s__Clostridium_difficile
>gi|545062049|ref|NZ_AVNG01000008.1|:67819-68520 k__Bacteria|p__Firmicutes|c__Clostridia|o__Clostridiales|f__Peptostreptococcaceae|g__Peptostreptococcaceae_noname|s__Clostridium_difficile
>gi|544956260|ref|NZ_AVGK01000014.1|:c336966-336409 k__Bacteria|p__Firmicutes|c__Clostridia|o__Clostridiales|f__Peptostreptococcaceae|g__Peptostreptococcaceae_noname|s__Clostridium_difficile
>gi|545029867|ref|NZ_AVKQ01000257.1|:55749-56735 k__Bacteria|p__Firmicutes|c__Clostridia|o__Clostridiales|f__Peptostreptococcaceae|g__Peptostreptococcaceae_noname|s__Clostridium_difficile
>gi|544975620|ref|NZ_AVHI01000091.1|:59670-60560 k__Bacteria|p__Firmicutes|c__Clostridia|o__Clostridiales|f__Peptostreptococcaceae|g__Peptostreptococcaceae_noname|s__Clostridium_difficile
>gi|296531660|ref|NZ_GG770713.1|:19897-20949 k__Bacteria|p__Firmicutes|c__Clostridia|o__Clostridiales|f__Peptostreptococcaceae|g__Peptostreptococcaceae_noname|s__Clostridium_difficile
>gi|545016875|ref|NZ_AVJU01000083.1|:c44207-44064 k__Bacteria|p__Firmicutes|c__Clostridia|o__Clostridiales|f__Peptostreptococcaceae|g__Peptostreptococcaceae_noname|s__Clostridium_difficile
>gi|545013370|ref|NZ_AVJL01000093.1|:c20508-19756 k__Bacteria|p__Firmicutes|c__Clostridia|o__Clostridiales|f__Peptostreptococcaceae|g__Peptostreptococcaceae_noname|s__Clostridium_difficile
>gi|544956739|ref|NZ_AVGL01000031.1|:31645-32883 k__Bacteria|p__Firmicutes|c__Clostridia|o__Clostridiales|f__Peptostreptococcaceae|g__Peptostreptococcaceae_noname|s__Clostridium_difficile
>gi|544975612|ref|NZ_AVHI01000090.1|:c8719-6590 k__Bacteria|p__Firmicutes|c__Clostridia|o__Clostridiales|f__Peptostreptococcaceae|g__Peptostreptococcaceae_noname|s__Clostridium_difficile
>gi|545062039|ref|NZ_AVNG01000007.1|:567376-567600 k__Bacteria|p__Firmicutes|c__Clostridia|o__Clostridiales|f__Peptostreptococcaceae|g__Peptostreptococcaceae_noname|s__Clostridium_difficile
>gi|544977516|ref|NZ_AVHM01000166.1|:c49320-48601 k__Bacteria|p__Firmicutes|c__Clostridia|o__Clostridiales|f__Peptostreptococcaceae|g__Peptostreptococcaceae_noname|s__Clostridium_difficile
>gi|209401276|ref|NZ_CM000287.1|:c2727889-2727074 k__Bacteria|p__Firmicutes|c__Clostridia|o__Clostridiales|f__Peptostreptococcaceae|g__Peptostreptococcaceae_noname|s__Clostridium_difficile
>gi|545019323|ref|NZ_AVKB01000023.1|:1310-2221 k__Bacteria|p__Firmicutes|c__Clostridia|o__Clostridiales|f__Peptostreptococcaceae|g__Peptostreptococcaceae_noname|s__Clostridium_difficile
>gi|544968604|ref|NZ_AVGY01000073.1|:22426-23043 k__Bacteria|p__Firmicutes|c__Clostridia|o__Clostridiales|f__Peptostreptococcaceae|g__Peptostreptococcaceae_noname|s__Clostridium_difficile
>gi|545039896|ref|NZ_AVLN01000012.1|:c5357-4581 k__Bacteria|p__Firmicutes|c__Clostridia|o__Clostridiales|f__Peptostreptococcaceae|g__Peptostreptococcaceae_noname|s__Clostridium_difficile
>gi|544996248|ref|NZ_AVIM01000050.1|:c25210-24680 k__Bacteria|p__Firmicutes|c__Clostridia|o__Clostridiales|f__Peptostreptococcaceae|g__Peptostreptococcaceae_noname|s__Clostridium_difficile
>gi|545033214|ref|NZ_AVKX01000476.1|:1-346 k__Bacteria|p__Firmicutes|c__Clostridia|o__Clostridiales|f__Peptostreptococcaceae|g__Peptostreptococcaceae_noname|s__Clostridium_difficile
>gi|545033280|ref|NZ_AVKX01000514.1|:c6543-4654 k__Bacteria|p__Firmicutes|c__Clostridia|o__Clostridiales|f__Peptostreptococcaceae|g__Peptostreptococcaceae_noname|s__Clostridium_difficile
>gi|544994041|ref|NZ_AVIF01000191.1|:c12730-12425 k__Bacteria|p__Firmicutes|c__Clostridia|o__Clostridiales|f__Peptostreptococcaceae|g__Peptostreptococcaceae_noname|s__Clostridium_difficile
>gi|545030641|ref|NZ_AVKT01000010.1|:124164-124943 k__Bacteria|p__Firmicutes|c__Clostridia|o__Clostridiales|f__Peptostreptococcaceae|g__Peptostreptococcaceae_noname|s__Clostridium_difficile
>gi|544996976|ref|NZ_AVIN01000136.1|:c18606-18061 k__Bacteria|p__Firmicutes|c__Clostridia|o__Clostridiales|f__Peptostreptococcaceae|g__Peptostreptococcaceae_noname|s__Clostridium_difficile
>gi|545002904|ref|NZ_AVJA01000036.1|:c224224-223835 k__Bacteria|p__Firmicutes|c__Clostridia|o__Clostridiales|f__Peptostreptococcaceae|g__Peptostreptococcaceae_noname|s__Clostridium_difficile
>gi|544999491|ref|NZ_AVIS01000143.1|:c10103-9378 k__Bacteria|p__Firmicutes|c__Clostridia|o__Clostridiales|f__Peptostreptococcaceae|g__Peptostreptococcaceae_noname|s__Clostridium_difficile
>gi|545053336|ref|NZ_AVMR01000040.1|:c350688-350431 k__Bacteria|p__Firmicutes|c__Clostridia|o__Clostridiales|f__Peptostreptococcaceae|g__Peptostreptococcaceae_noname|s__Clostridium_difficile
>gi|545024875|ref|NZ_AVKN01000071.1|:c18381-17806 k__Bacteria|p__Firmicutes|c__Clostridia|o__Clostridiales|f__Peptostreptococcaceae|g__Peptostreptococcaceae_noname|s__Clostridium_difficile
>gi|544989079|ref|NZ_AVHY01000048.1|:c53056-52904 k__Bacteria|p__Firmicutes|c__Clostridia|o__Clostridiales|f__Peptostreptococcaceae|g__Peptostreptococcaceae_noname|s__Clostridium_difficile
>gi|550126096|ref|NZ_AWZL01000028.1|:147075-147668 k__Bacteria|p__Firmicutes|c__Clostridia|o__Clostridiales|f__Peptostreptococcaceae|g__Peptostreptococcaceae_noname|s__Clostridium_difficile
>gi|545002752|ref|NZ_AVIZ01000128.1|:c31812-31390 k__Bacteria|p__Firmicutes|c__Clostridia|o__Clostridiales|f__Peptostreptococcaceae|g__Peptostreptococcaceae_noname|s__Clostridium_difficile
>gi|544963984|ref|NZ_AVGS01000070.1|:19204-19650 k__Bacteria|p__Firmicutes|c__Clostridia|o__Clostridiales|f__Peptostreptococcaceae|g__Peptostreptococcaceae_noname|s__Clostridium_difficile
>gi|544976533|ref|NZ_AVHK01000014.1|:c14243-13806 k__Bacteria|p__Firmicutes|c__Clostridia|o__Clostridiales|f__Peptostreptococcaceae|g__Peptostreptococcaceae_noname|s__Clostridium_difficile
>gi|545005795|ref|NZ_AVJF01000083.1|:c17040-16213 k__Bacteria|p__Firmicutes|c__Clostridia|o__Clostridiales|f__Peptostreptococcaceae|g__Peptostreptococcaceae_noname|s__Clostridium_difficile
>gi|544953424|ref|NZ_AVGI01000118.1|:124-1542 k__Bacteria|p__Firmicutes|c__Clostridia|o__Clostridiales|f__Peptostreptococcaceae|g__Peptostreptococcaceae_noname|s__Clostridium_difficile
>gi|544966995|ref|NZ_AVGW01000097.1|:c1124-546 k__Bacteria|p__Firmicutes|c__Clostridia|o__Clostridiales|f__Peptostreptococcaceae|g__Peptostreptococcaceae_noname|s__Clostridium_difficile
>gi|545023190|ref|NZ_AVKJ01000093.1|:41593-42234 k__Bacteria|p__Firmicutes|c__Clostridia|o__Clostridiales|f__Peptostreptococcaceae|g__Peptostreptococcaceae_noname|s__Clostridium_difficile
>gi|545002566|ref|NZ_AVIZ01000040.1|:32111-34204 k__Bacteria|p__Firmicutes|c__Clostridia|o__Clostridiales|f__Peptostreptococcaceae|g__Peptostreptococcaceae_noname|s__Clostridium_difficile
>gi|545053437|ref|NZ_AVMS01000034.1|:98687-99658 k__Bacteria|p__Firmicutes|c__Clostridia|o__Clostridiales|f__Peptostreptococcaceae|g__Peptostreptococcaceae_noname|s__Clostridium_difficile
>gi|545043986|ref|NZ_AVLW01000027.1|:c52667-52347 k__Bacteria|p__Firmicutes|c__Clostridia|o__Clostridiales|f__Peptostreptococcaceae|g__Peptostreptococcaceae_noname|s__Clostridium_difficile
>gi|545018773|ref|NZ_AVJY01000064.1|:13407-14429 k__Bacteria|p__Firmicutes|c__Clostridia|o__Clostridiales|f__Peptostreptococcaceae|g__Peptostreptococcaceae_noname|s__Clostridium_difficile
>gi|545002656|ref|NZ_AVIZ01000079.1|:1323-2345 k__Bacteria|p__Firmicutes|c__Clostridia|o__Clostridiales|f__Peptostreptococcaceae|g__Peptostreptococcaceae_noname|s__Clostridium_difficile
>gi|544981938|ref|NZ_AVHQ01000105.1|:c70395-69418 k__Bacteria|p__Firmicutes|c__Clostridia|o__Clostridiales|f__Peptostreptococcaceae|g__Peptostreptococcaceae_noname|s__Clostridium_difficile
>gi|545019629|ref|NZ_AVKB01000220.1|:8893-10440 k__Bacteria|p__Firmicutes|c__Clostridia|o__Clostridiales|f__Peptostreptococcaceae|g__Peptostreptococcaceae_noname|s__Clostridium_difficile
>gi|545026416|ref|NZ_AVKP01000025.1|:68-694 k__Bacteria|p__Firmicutes|c__Clostridia|o__Clostridiales|f__Peptostreptococcaceae|g__Peptostreptococcaceae_noname|s__Clostridium_difficile
>gi|544991573|ref|NZ_AVIC01000055.1|:47840-48916 k__Bacteria|p__Firmicutes|c__Clostridia|o__Clostridiales|f__Peptostreptococcaceae|g__Peptostreptococcaceae_noname|s__Clostridium_difficile
>gi|544997666|ref|NZ_AVIP01000056.1|:c5479-4382 k__Bacteria|p__Firmicutes|c__Clostridia|o__Clostridiales|f__Peptostreptococcaceae|g__Peptostreptococcaceae_noname|s__Clostridium_difficile
>gi|545050284|ref|NZ_AVML01000042.1|:c32444-31236 k__Bacteria|p__Firmicutes|c__Clostridia|o__Clostridiales|f__Peptostreptococcaceae|g__Peptostreptococcaceae_noname|s__Clostridium_difficile
>gi|545054206|ref|NZ_AVMX01000026.1|:c86441-85887 k__Bacteria|p__Firmicutes|c__Clostridia|o__Clostridiales|f__Peptostreptococcaceae|g__Peptostreptococcaceae_noname|s__Clostridium_difficile
>gi|224514672|ref|NZ_CM000604.1|:1477150-1478274 k__Bacteria|p__Firmicutes|c__Clostridia|o__Clostridiales|f__Peptostreptococcaceae|g__Peptostreptococcaceae_noname|s__Clostridium_difficile
>gi|544975586|ref|NZ_AVHI01000074.1|:c51166-50435 k__Bacteria|p__Firmicutes|c__Clostridia|o__Clostridiales|f__Peptostreptococcaceae|g__Peptostreptococcaceae_noname|s__Clostridium_difficile
>gi|544971343|ref|NZ_AVHD01000096.1|:c56741-54876 k__Bacteria|p__Firmicutes|c__Clostridia|o__Clostridiales|f__Peptostreptococcaceae|g__Peptostreptococcaceae_noname|s__Clostridium_difficile
>gi|545002817|ref|NZ_AVJA01000011.1|:45698-46738 k__Bacteria|p__Firmicutes|c__Clostridia|o__Clostridiales|f__Peptostreptococcaceae|g__Peptostreptococcaceae_noname|s__Clostridium_difficile
>gi|545003346|ref|NZ_AVJB01000074.1|:6870-7445 k__Bacteria|p__Firmicutes|c__Clostridia|o__Clostridiales|f__Peptostreptococcaceae|g__Peptostreptococcaceae_noname|s__Clostridium_difficile
>gi|545017768|ref|NZ_AVJW01000078.1|:c47847-46804 k__Bacteria|p__Firmicutes|c__Clostridia|o__Clostridiales|f__Peptostreptococcaceae|g__Peptostreptococcaceae_noname|s__Clostridium_difficile
>gi|545021302|ref|NZ_AVKF01000116.1|:24531-25162 k__Bacteria|p__Firmicutes|c__Clostridia|o__Clostridiales|f__Peptostreptococcaceae|g__Peptostreptococcaceae_noname|s__Clostridium_difficile
>gi|544976000|ref|NZ_AVHJ01000141.1|:c4992-4516 k__Bacteria|p__Firmicutes|c__Clostridia|o__Clostridiales|f__Peptostreptococcaceae|g__Peptostreptococcaceae_noname|s__Clostridium_difficile
>gi|224514685|ref|NZ_CM000660.1|:c2189830-2188763 k__Bacteria|p__Firmicutes|c__Clostridia|o__Clostridiales|f__Peptostreptococcaceae|g__Peptostreptococcaceae_noname|s__Clostridium_difficile
>gi|550112035|ref|NZ_AWZI01000033.1|:135601-136116 k__Bacteria|p__Firmicutes|c__Clostridia|o__Clostridiales|f__Peptostreptococcaceae|g__Peptostreptococcaceae_noname|s__Clostridium_difficile
>gi|545035624|ref|NZ_AVLE01000207.1|:c2125-1547 k__Bacteria|p__Firmicutes|c__Clostridia|o__Clostridiales|f__Peptostreptococcaceae|g__Peptostreptococcaceae_noname|s__Clostridium_difficile
>gi|544977086|ref|NZ_AVHL01000098.1|:c41737-40307 k__Bacteria|p__Firmicutes|c__Clostridia|o__Clostridiales|f__Peptostreptococcaceae|g__Peptostreptococcaceae_noname|s__Clostridium_difficile
>gi|545048945|ref|NZ_AVMH01000014.1|:46930-47541 k__Bacteria|p__Firmicutes|c__Clostridia|o__Clostridiales|f__Peptostreptococcaceae|g__Peptostreptococcaceae_noname|s__Clostridium_difficile
>gi|544989049|ref|NZ_AVHY01000037.1|:28739-29683 k__Bacteria|p__Firmicutes|c__Clostridia|o__Clostridiales|f__Peptostreptococcaceae|g__Peptostreptococcaceae_noname|s__Clostridium_difficile
>gi|544976614|ref|NZ_AVHK01000021.1|:355190-356257 k__Bacteria|p__Firmicutes|c__Clostridia|o__Clostridiales|f__Peptostreptococcaceae|g__Peptostreptococcaceae_noname|s__Clostridium_difficile
>gi|545000793|ref|NZ_AVIV01000108.1|:15124-15996 k__Bacteria|p__Firmicutes|c__Clostridia|o__Clostridiales|f__Peptostreptococcaceae|g__Peptostreptococcaceae_noname|s__Clostridium_difficile
>gi|544983745|ref|NZ_AVHV01000153.1|:8199-8837 k__Bacteria|p__Firmicutes|c__Clostridia|o__Clostridiales|f__Peptostreptococcaceae|g__Peptostreptococcaceae_noname|s__Clostridium_difficile
>gi|545014170|ref|NZ_AVJO01000024.1|:148477-149325 k__Bacteria|p__Firmicutes|c__Clostridia|o__Clostridiales|f__Peptostreptococcaceae|g__Peptostreptococcaceae_noname|s__Clostridium_difficile
>gi|544989635|ref|NZ_AVIA01000114.1|:648-1061 k__Bacteria|p__Firmicutes|c__Clostridia|o__Clostridiales|f__Peptostreptococcaceae|g__Peptostreptococcaceae_noname|s__Clostridium_difficile
>gi|550117313|ref|NZ_AWZJ01000031.1|:443657-444103 k__Bacteria|p__Firmicutes|c__Clostridia|o__Clostridiales|f__Peptostreptococcaceae|g__Peptostreptococcaceae_noname|s__Clostridium_difficile
>gi|544974782|ref|NZ_AVHG01000102.1|:c7667-7095 k__Bacteria|p__Firmicutes|c__Clostridia|o__Clostridiales|f__Peptostreptococcaceae|g__Peptostreptococcaceae_noname|s__Clostridium_difficile
>gi|545051197|ref|NZ_AVMO01000020.1|:c505322-505167 k__Bacteria|p__Firmicutes|c__Clostridia|o__Clostridiales|f__Peptostreptococcaceae|g__Peptostreptococcaceae_noname|s__Clostridium_difficile
>gi|544968752|ref|NZ_AVGY01000125.1|:c14163-13189 k__Bacteria|p__Firmicutes|c__Clostridia|o__Clostridiales|f__Peptostreptococcaceae|g__Peptostreptococcaceae_noname|s__Clostridium_difficile
>gi|544992058|ref|NZ_AVIE01000018.1|:110-1483 k__Bacteria|p__Firmicutes|c__Clostridia|o__Clostridiales|f__Peptostreptococcaceae|g__Peptostreptococcaceae_noname|s__Clostridium_difficile
>gi|545020669|ref|NZ_AVKD01000349.1|:c603-73 k__Bacteria|p__Firmicutes|c__Clostridia|o__Clostridiales|f__Peptostreptococcaceae|g__Peptostreptococcaceae_noname|s__Clostridium_difficile
>gi|545002573|ref|NZ_AVIZ01000044.1|:c5233-3896 k__Bacteria|p__Firmicutes|c__Clostridia|o__Clostridiales|f__Peptostreptococcaceae|g__Peptostreptococcaceae_noname|s__Clostridium_difficile
>gi|545005711|ref|NZ_AVJF01000062.1|:c16895-16734 k__Bacteria|p__Firmicutes|c__Clostridia|o__Clostridiales|f__Peptostreptococcaceae|g__Peptostreptococcaceae_noname|s__Clostridium_difficile
